# Supplementary material for: Differential Expression Analysis for Pathways
Source: PLoS Comput Biol. 2013 Mar 14;9(3):e1002967. doi: 10.1371/journal.pcbi.1002967 (PMC3597535; doi:10.1371/journal.pcbi.1002967)
Supplement: File S1 — DEAP results on CF data. (TXT) [file pcbi.1002967.s008.txt]

PathwayName	||AbsValue	pVal	nullMean	nullStDev	||PathwaySubset
JAK_STAT_signaling_pathway.edg	9.46107587592	0.0	6.38037542617	2.80443039629	Set(['P40763,P42224,P42229,P51692,P42226,Q14765,O60674,P23458,P52333'])-->Set(['O60674,P23458,P52333', 'P40763,P42224,P42229,P51692,P42226,Q14765'])-->Set(['P40763,P42224,P42229,P51692,P42226,Q14765,O60674,P23458,P52333'])
Beta1_adrenergic_receptor_signaling_pathway.edg	4.27470923481	0.0	3.15045049506	0.896988210847	Set(['Q13936,O00305,P54284,O60840,Q02641,Q08289,Q01668,Q13698'])-->Set(['O43930,P31323,P51817,P22694,P17612,P13861,P22612'])-->Set(['Q92736,P21817,Q15413'])-->Set(['O43930,P31323,P51817,P22694,P17612,P13861,P22612'])-->Set(['Q13936,O00305,P54284,O60840,Q02641,Q08289,Q01668,Q13698'])
PDGF_signaling_pathway.edg	8.26129997706	0.02	6.07870886198	1.76217426791	Set(['P52630,P42229,P51692,P42226,P40763,P42224,Q14765'])-->Set(['P23458,P52333,O60674'])-->Set(['Q07889,Q07890', 'O75791,Q9UQC2,Q13588,Q13480,P62993', 'Q15198'])-->Set(['Q96A58,P51157,P01111,P62745,P01112,P01116,Q15907', 'Q07889,Q07890,O75791,Q9UQC2,Q13588,Q13480,P62993,P29353,P98077,Q92529', 'O43639,P16333'])-->Set(['Q96A58,P51157,P01111,P62745,P01112,P01116,Q15907', 'P15056,P04049,P10398'])-->…
Notch_signaling_pathway.edg	5.50930013404	0.04	3.87007040281	1.37000789525	Set(['Q04721,P46531,Q99466,Q9UM47', 'P78504,Q9Y219'])-->Set(['Q9NR61,Q9NYJ7,P80370'])-->Set(['Q04721,P46531,Q99466,Q9UM47', 'P78504,Q9Y219'])-->Set(['P78504,Q9Y219,Q04721,P46531,Q99466,Q9UM47'])
Interleukin_signaling_pathway.edg	15.3675352209	0.05	10.8258056514	4.04906093138	Set(['Q14765,P42229,P42226,P52630,P51692,P40763,P42224'])-->Set(['P52333'])-->Set(['P40189,Q9UHF4,P01589,P25024,Q13261,Q14627,P26951,Q01344,P78552,Q9NPF7,Q13651,Q14626,P01583,P29459,P24394,P08887,P25025,Q99665,P14784,P42701,Q08334,Q9HBE4,P20809,P05112,Q14005,P40933,P10145,P15248,Q16552,P60568,P35225,P05113,P13232,Q14116,Q96PD4,P05231,P22301', 'Q9H6Q3', 'P62993', 'Q07889,Q07890', 'P35568,Q9Y4H2'])…
General_transcription_regulation.edg	10.6694019931	0.05	7.31447257277	3.08701275695	Set(['Q9HBM6,Q7Z7C8,P49848,Q16594,O00268,Q15572,Q16514,Q15544,Q6P1X5,Q15545,A6NLC8', 'P49848,P62380,Q16594,Q9P2W1'])-->Set(['P49848,P62380,Q16594,Q9P2W1,Q9HBM6,Q7Z7C8,O00268,Q15572,Q16514,Q15544,Q6P1X5,Q15545,A6NLC8'])-->Set(['P49848,P62380,Q16594,Q9P2W1,Q9HBM6,Q7Z7C8,O00268,Q15572,Q16514,Q15544,Q6P1X5,Q15545,A6NLC8,P52655,P52657'])-->Set(['P52434,P19387,P61218,P19388', 'P49848,P62380,Q16594,Q9P2…
Interferon_gamma_signaling_pathway.edg	11.0854368419	0.05	7.51197626071	3.32796015009	Set(['O60674'])-->Set(['P15260,P38484,P01579,O60674,P23458', 'P42224'])-->Set(['P15260,P38484,P01579,O60674,P23458,P42224'])-->Set(['P15260,P38484,P01579,O60674,P23458', 'P42224'])
Formyltetrahydroformate_biosynthesis.edg	0.24046386633	0.06	0.163497902425	0.0731355008182	Set(['P04818'])-->Set(['Q86XF0,P00374,P04818'])
Transcription_regulation_by_bZIP.edg	12.2128307314	0.07	8.39431085059	3.59632162473	Set(['Q15572,P49848,Q16594,Q15544,O00268,Q7Z7C8,Q6P1X5,Q9HBM6,A6NLC8,Q16514,Q15545', 'P20226,P62380,Q9P2W1,Q6SJ96'])-->Set(['P20226,P62380,Q9P2W1,Q6SJ96,Q15572,P49848,Q16594,Q15544,O00268,Q7Z7C8,Q6P1X5,Q9HBM6,A6NLC8,Q16514,Q15545'])-->Set(['P20226,P62380,Q9P2W1,Q6SJ96,Q15572,P49848,Q16594,Q15544,O00268,Q7Z7C8,Q6P1X5,Q9HBM6,A6NLC8,Q16514,Q15545,P52657,P52655'])-->Set(['P20226,P62380,Q9P2W1,Q6SJ96,…
Thyrotropin-releasing_hormone_receptor_signaling_pathway.edg	10.5136981188	0.1	7.41474310846	2.86365124767	Set(['P20396,P01215,P01222'])-->Set(['P01222,P20396,P01215', 'P34981,P16520,O14775,P63215,P63218,Q9UBI6,P50150,P29992,P62873,O95837,Q9UK08,P50148,P59768,Q9HAV0,P62879,O60262,O14610'])-->Set(['P34981,P16520,O14775,P63215,P63218,Q9UBI6,P50150,P29992,P62873,O95837,Q9UK08,P50148,P59768,Q9HAV0,P62879,O60262,O14610,P01222,P20396,P01215'])-->Set(['P34981,P01222,P20396,P01215', 'P16520,O14775,P63215,P632…
De_novo_pyrimidine_ribonucleotide_biosythesis.edg	2.75513256387	0.11	1.84195100963	0.811407092651	Set(['Q13232,O60361,P15531,Q8TD84'])-->Set(['P17812,Q9NRF8'])-->Set(['Q13232,P15531,O00746,Q8TD84,O60361'])
Cytoskeletal_regulation_by_Rho_GTPase.edg	1.70393526962	0.11	1.3074902213	0.344894257807	Set(['P62736,P60709,P68133,Q562R1,Q9BYX7,P63267,P63261,P68032'])-->Set(['P62736,P60709,P68133,Q562R1,Q9BYX7,P63267,P63261,P68032', 'P35080,P60673,P07737'])-->Set(['P62736,P60709,P68133,Q562R1,Q9BYX7,P63267,P63261,P68032,P35080,P60673,P07737'])
Inflammation_mediated_by_chemokine_and_cytokine_signaling_pathway.edg	26.3060939615	0.11	19.2996709106	5.50533101946	Set(['O60674', 'P01579,P17181'])-->Set(['O60674', 'Q9NSE2,O14512,O14543,O75159,Q8WXH5,O14544'])-->Set(['P40763', 'P01579,P17181,O60674'])-->Set(['P40763,P01579,P17181,O60674'])-->Set(['P40763', 'O60674', 'P17181'])-->Set(['P40763,P17181,O60674'])-->Set(['P40763', 'P01579,P17181,O60674'])-->Set(['O60674'])-->Set(['O60674', 'Q9NSE2,O14512,O14543,O75159,Q8WXH5,O14544'])-->Set(['O60674', 'P01579,P171…
Apoptosis_signaling_pathway.edg	5.41161835482	0.11	3.80861395159	1.50185760136	Set(['P11717,P10144,P20718'])-->Set(['P10144,P20718', 'P11717'])-->Set(['P11717,P10144,P20718'])
5-Hydroxytryptamine_degredation.edg	3.17328781978	0.13	2.19656338465	0.999027158639	Set(['P21397,Q96RQ9,P27338'])-->Set(['Q9H2A2,P47895,Q3SY69,P05091,P43353,P30038,O75891,P00352,P49419,P30838,P30837,O94788,P51648,Q8IZ83,P49189,P48448'])
FAS_signaling_pathway.edg	4.63637837083	0.15	3.25016641064	1.40436561559	Set(['P25445', 'P48023'])-->Set(['P25445,P48023'])-->Set(['P25445,Q13158,Q9UER7,P48023,Q9UNN5'])
Pyrimidine_metabolsim.edg	2.56554673061	0.15	1.77835419077	0.722760402623	Set(['Q16555,Q14195,Q14117,Q9BPU6'])-->Set(['Q9UBR1'])-->Set(['P80404'])-->Set(['Q02252'])
Glutamine_glutamate_conversion.edg	2.10444398426	0.15	1.41984766475	0.598834105162	Set(['Q5TDP6,P15104'])-->Set(['P15104'])
Heterotrimeric_G_protein_signaling_pathway_Gq_and_Go_mediated_pathway.edg	49.9769574564	0.16	33.3867950008	14.8260460987	Set(['P50148', 'P62879,P62873,Q9HAV0,P50150,P59768,Q9UK08,P63211,O60262,O14610,Q9UBI6,P63218,P63215,Q9P2W3'])-->Set(['P09471', 'P62879,P62873,Q9HAV0,P50150,P59768,Q9UK08,P63211,O60262,O14610,Q9UBI6,P63218,P63215,Q9P2W3'])-->Set(['P46663,P41594,P20309,P30411,P08173,Q13255,O00222,Q14832,P11229,P30968,P08912,P08172,Q14833,Q14416,O15303,Q14831', 'P50150,P59768,Q9UK08,P63211,O60262,O14610,Q9UBI6,P6321…
Fructose_galactose_metabolism.edg	1.28172420273	0.16	0.853499737852	0.383250072443	Set(['P50053'])-->Set(['P09972,P04075,P05062'])
Beta2_adrenergic_receptor_signaling_pathway.edg	4.28049957445	0.16	3.34855809679	0.883668597323	Set(['P17612,P22694,P13861,P51817,O43930,P31323,P22612'])-->Set(['Q15413,Q92736,P21817'])-->Set(['P17612,P22694,P13861,P51817,O43930,P31323,P22612'])-->Set(['Q08289,Q13698,Q02641,O60840,Q01668,O00305,P54284,Q13936'])-->Set(['P17612,P22694,P13861,P51817,O43930,P31323,P22612'])
mRNA_splicing.edg	0.890949042555	0.17	0.6749427965	0.17883591672	Set(['P08579'])-->Set(['Q96DI7,O43395,P08579'])
TGF_beta_signaling_pathway.edg	7.80005147979	0.17	5.42925426028	2.0077558535	Set(['Q09472,Q99967,Q92793,O75593,Q9NPI6,P15336,P15407,P12755,P05412,Q8TAD8,P17535,P12757,P17275,Q99966,Q8IZD4', 'P84022,O15198,Q15796,Q15797,Q99717,Q13485'])-->Set(['P84022,O15198,Q15796,Q15797,Q99717,Q09472,Q99967,Q92793,O75593,Q9NPI6,P15336,P15407,P12755,P05412,Q8TAD8,P17535,P12757,P17275,Q99966,Q8IZD4,Q13485'])
p53_pathway.edg	5.77885126388	0.17	4.21393475046	1.27769680106	Set(['P04637,Q9H3D4,O15350'])-->Set(['O15151,Q00987,P04637,Q9H3D4,O15350'])-->Set(['P04637,Q9H3D4,O15350'])-->Set(['P29590'])-->Set(['P04637,Q9H3D4,O15350'])-->Set(['Q9NYZ3', 'O75293,P24522,O95257'])-->Set(['O75293,P24522,O95257,Q9NYZ3'])-->Set(['P06493,P24941', 'P14635'])-->Set(['P14635,P30307,P06493,P24941'])
Integrin_signalling_pathway.edg	72.4850529486	0.17	48.3676053569	21.9822674343	Set(['P18564,P05106,P26010,P18084,P05556,P26012,P16144,O95965,P05107,P29400,Q5TAT6,P02458,P25940,P12109,Q01955,P39059,P02461,Q14055,Q03692,P05997,P27658,P12110,Q14050,P08572,Q07092,P02462,Q14993,Q05707,P02452,P53420,P53708,Q14031,P20908,Q9UMD9,P12111,P25067,Q02388,P20849,Q99715,P08123,P12107,P13942', 'Q13349,P53708,P06756,P20701,P13612,P08648,P11215,Q13797,P20702,Q9UKX5,P08514,P56199,P38570,P2600…
Adenine_and_hypoxanthine_salvage_pathway.edg	0.719744430054	0.17	0.49665471435	0.188687716891	Set(['P00491'])-->Set(['P47989,Q06278'])
Insulin_IGF_pathway_MAP_kinase_cascade.edg	3.33987271624	0.17	2.33779848198	0.83172843513	Set(['P05019,P01308,P06213,P14616,P08069,P01344', 'P08069,P11717,P06213,P14616'])-->Set(['P05019,P01308,P06213,P14616,P08069,P01344,P11717'])
Gamma-aminobutyric_acid_synthesis.edg	2.03559130167	0.19	1.47033745726	0.613232084764	Set(['Q99259,Q9Y600,Q05329'])-->Set(['P80404'])
Cell_cycle.edg	0.468171791834	0.19	0.332302652345	0.153384463501	Set(['Q9BW66', 'P24864'])-->Set(['P24864,Q9BW66'])
Arginine_biosynthesis.edg	1.94147493234	0.19	1.36615313226	0.622265143641	Set(['P00480'])-->Set(['P00966'])-->Set(['P04424'])
Metabotropic_glutamate_receptor_group_I_pathway.edg	6.69530658092	0.19	4.74299191973	2.16946001626	Set(['P41594,Q13255'])-->Set(['Q86YM7', 'P41594,Q13255'])-->Set(['P30679,P29992,P50148,Q86YM7,P41594,Q13255'])-->Set(['P41594,Q13255,Q86YM7', 'P30679,P29992,P50148'])
Wnt_signaling_pathway.edg	30.0555966763	0.2	22.0610259586	8.85783347403	Set(['P35222,Q9NPG4,Q96TA0,P33151,Q9Y5E3,Q9Y5E6,Q9Y5E8,Q9Y5G5,Q9Y5I4,Q9HC56,Q9NYQ6,Q9NYQ8,P55287,Q9NRJ7,Q08174,Q13634,Q9UN72,Q9UN74,Q9UJ99,Q9Y5E2,Q9Y5E7,Q9Y5F6,Q9Y5H0,Q9Y5H1,Q9BYE9,Q9NYQ7,P55289,Q96JQ0,Q9BZA8,Q9Y5H5,O95206,Q96QU1,Q9HBT6,Q9UN75,Q9Y5E5,Q9Y5F0,Q9Y5I3,P55285,P22223,Q9Y6N8,Q9UN66,Q9UN73,Q9BZA7,Q9H251,P19022,Q9Y5H2,Q9HCL0,P55290,Q9H159,Q9ULB4,Q9Y5E9,Q9Y5G1,Q9Y5G7,Q9Y5H9,P12830,Q9Y5E4,Q…
Hypoxia_response_via_HIF_activation.edg	1.52247509823	0.21	1.01421537765	0.478467333318	Set(['P27540', 'Q16665'])-->Set(['Q16665,P27540,Q92793'])
Asparagine_and_aspartate_biosynthesis.edg	0.297431621839	0.21	0.214982048672	0.0991012429738	Set(['P17174,Q8NHS2,P00505'])-->Set(['P08243'])
Vitamin_D_metabolism_and_pathway.edg	2.65503289282	0.21	2.19727133858	0.44428327148	Set(['Q07973'])-->Set(['P22570', 'P10109'])-->Set(['Q4G0S4,O15528,Q02318'])-->Set(['P10109'])-->Set(['P22570', 'P10109'])-->Set(['Q07973'])
5HT4_type_receptor_mediated_signaling_pathway.edg	2.10531367442	0.21	1.7609888978	0.33898084903	Set(['Q15836,Q13277,O95721,O00161,Q9BV40,P60880,P63027,P23763'])-->Set(['O60262,Q9UBI6,P62873,O14775,Q9HAV0,P63218,P16520,P62879,P59768,O14610,P50150,Q9UK08,P63215,P38405,Q13639'])-->Set(['O60262,Q9UBI6,P62873,O14775,Q9HAV0,P63218,P16520,P62879,P59768,O14610,P50150,Q9UK08,P63215,P38405', 'Q13639'])
De_novo_pyrimidine_deoxyribonucleotide_biosynthesis.edg	3.83095545289	0.21	2.70789226953	1.01904513466	Set(['P31350,Q7LG56,P23921'])-->Set(['Q8TD84,O60361,O00746,P15531,Q13232'])-->Set(['Q7Z6V5'])-->Set(['P33316'])-->Set(['P04818'])-->Set(['P23919'])-->Set(['Q13232,P15531,O60361,O00746,Q8TD84'])
Endothelin_signaling_pathway.edg	2.19307197373	0.22	1.57418554197	0.559017412395	Set(['P05305,P20800'])-->Set(['P14138,P20800,P05305'])-->Set(['P25101,P24530,P38405', 'P05305,P20800,P14138'])-->Set(['P25101,P24530,P05305,P20800,P14138'])
Purine_metabolsim.edg	0.473007079935	0.22	0.331913164514	0.126694428878	Set(['Q9Y2T3'])-->Set(['P47989'])
5HT3_type_receptor_mediated_signaling_pathway.edg	2.86521990053	0.22	2.50089161494	0.448689436476	Set(['O95264,Q8WXA8,P46098'])-->Set(['P31645'])-->Set(['P63027,P23763,O95721,Q13277,Q9BV40,Q15836,P60880,O00161'])-->Set(['P31645'])-->Set(['Q05940,P54219'])-->Set(['P63027,P23763,O95721,Q13277,Q9BV40,Q15836,P60880,O00161'])
Tetrahydrofolate_biosynthesis.edg	0.374333532607	0.22	0.250629091102	0.120592588778	Set(['P04818,P00374,Q86XF0,Q05932'])-->Set(['P04818,Q86XF0,P00374'])
Beta3_adrenergic_receptor_signaling_pathway.edg	2.5216274625	0.22	1.8790897369	0.574374496622	Set(['O00161,Q9BV40,Q15836,P63027,O95721,Q13277,P23763,P60880'])-->Set(['P63218,P62879,O14610,P62873,P63215,O14775,Q9UBI6,Q9HAV0,P16520,P59768,P38405,Q9UK08,P50150,O60262'])
Heterotrimeric_G_protein_signaling_pathway_rod_outer_segment_phototransduction.edg	8.10159535971	0.23	5.95672869357	2.20121123123	Set(['P20941'])-->Set(['P62873,P62879,Q9HAV0,P63218,O14610,Q9UK08,P63215,O60262,Q9UBI6,Q9P2W3,P59768,P63211,P50150', 'P11488'])-->Set(['P63218,O14610,Q9UK08,P63215,O60262,Q9UBI6,Q9P2W3,P59768,P63211,P50150,P62873,P62879,Q9HAV0', 'P08100'])-->Set(['P63218,O14610,Q9UK08,P63215,O60262,Q9UBI6,Q9P2W3,P59768,P63211,P50150,P08100,P62873,P62879,Q9HAV0'])-->Set(['P35913,P16499,P18545', 'P11488'])-->Set(['…
Cadherin_signaling_pathway.edg	200.873856226	0.23	145.837842705	67.1335473405	Set(['P26232,P35221,Q9UI47,P68133,P62736,P63261,P68032,Q562R1,P60709,P61160,P63267,Q9BYX7', 'P35222,Q8TAB3,Q9UN67,Q9UN75,Q9H251,Q9Y5F3,Q9NYQ8,P55290,P55291,Q9NPG4,Q9Y6N8,Q9HBT6,Q96JQ0,Q9BZA8,P33151,Q9Y5E6,Q9Y5E8,Q9Y5F2,Q9Y5F8,Q9Y5I4,P55286,P55287,Q96TA0,Q9UJ99,Q9Y5E9,Q9Y5F0,Q9Y5G1,Q9Y5H9,Q9HCU4,Q8TDW7,Q9H159,Q9UN74,Q9Y5E3,Q9Y5G7,Q9Y5H1,Q9BYE9,O95206,Q9NYQ6,Q9NYQ7,Q13634,P19022,Q9Y5F6,Q9Y5H0,O6024…
Heterotrimeric_G_protein_signaling_pathway_Gi_and_Gs_mediated_pathway.edg	93.5282176027	0.25	69.1931142632	29.7576063252	Set(['P38405', 'P50150,Q9P2W3,P59768,P63218,O60262,P63215,Q9UBI6,O14610,Q9UK08,P63211,P62873,P62879'])-->Set(['P08754,P63096,P04899', 'P50150,Q9P2W3,P59768,P63218,O60262,P63215,Q9UBI6,O14610,Q9UK08,P63211,P62873,P62879'])-->Set(['P38405', 'P50150,Q9P2W3,P59768,P63218,O60262,P63215,Q9UBI6,O14610,Q9UK08,P63211,P62873,P62879'])-->Set(['P30542,P31391,Q13639,P35462,P14416,P08912,P50406,P29274,P28221,P…
De_novo_purine_biosynthesis.edg	2.10049235703	0.26	1.77020313826	0.38359394153	Set(['P30566'])-->Set(['P27144,Q9UIJ7,P00568,Q9Y6K8,P54819,Q96MA6'])
Coenzyme_A_biosynthesis.edg	0.482348663834	0.28	0.333714882985	0.16882957702	Set(['Q8TE04,Q9H999,Q9BZ23,Q9NVE7'])-->Set(['Q9HAB8'])
Alzheimer_disease_presenilin_pathway.edg	20.2618240625	0.28	14.2738444182	6.82803222356	Set(['P98164,Q9NZR2,O75096,O75074,O75197,Q07954,A4QPB2,O75581'])-->Set(['O75096,Q9NZR2,O75581,O75197,Q07954,P98164,A4QPB2,O75074'])-->Set(['Q92870,O00213,O95704', 'Q07954,O75096,Q9NZR2,O75581,O75074,O75197,A4QPB2,P98164'])-->Set(['Q92870,O00213,O95704,P05067'])-->Set(['P05067', 'Q92870,O00213,O95704'])-->Set(['Q92870,O00213,O95704,P05067'])-->Set(['P05067', 'Q92870,O00213,O95704'])-->Set(['Q92870…
Blood_coagulation.edg	6.60089369484	0.29	5.67122603221	1.25006370047	Set(['P40197,P14770', 'P07359,P13224'])-->Set(['P07359,P40197,P14770,P13224', 'P04275'])-->Set(['P07359,P40197,P14770,P13224,P00451'])
Nicotinic_acetylcholone_receptor_signaling_pathway.edg	8.3886821828	0.29	6.47777580281	2.47379823502	Set(['P17787,P11230,P30926,P07510,Q07001', 'P32297,P43681,P02708,Q15825,P30532,Q9GZZ6,Q9UGM1,Q15822,P36544'])-->Set(['Q05901,P11230,P43681,Q15822,P30926,Q15825,P30532,Q9GZZ6,P36544,P02708,P32297,Q04844,P07510,Q07001,Q9UGM1,P17787'])
Ras_Pathway.edg	7.81432496718	0.31	7.52378475673	0.784084306333	Set(['P53779,P45984,P45983'])-->Set(['P45985,O14733'])-->Set(['Q9Y6R4,Q13233', 'P15153,P63000,P60763', 'P01111,P01116,P01112'])-->Set(['P46734'])-->Set(['Q9Y6R4,Q13233'])-->Set(['P15153,P63000,P60763'])-->Set(['Q13177,O75914,Q13153'])-->Set(['P15153,P63000,P60763'])-->Set(['P61586,P62745,P08134'])-->Set(['P15153,P63000,P60763'])-->Set(['P60953'])-->Set(['P15153,P63000,P60763'])-->Set(['P61586,P62…
Heme_biosynthesis.edg	1.62964139803	0.31	1.31201614807	0.37484849371	Set(['P13716'])-->Set(['P08397'])-->Set(['P10746'])-->Set(['P06132'])-->Set(['P36551', 'Q9HA92'])-->Set(['P50336'])-->Set(['P22830'])
Salvage_pyrimidine_ribonucleotides.edg	1.17207962948	0.31	0.882205547819	0.371702143605	Set(['Q7Z6V5,P32320'])-->Set(['Q96BW1'])-->Set(['O95045,Q16831'])
Pyruvate_metabolism.edg	1.22671118057	0.34	1.01748828613	0.302923394823	Set(['P48163'])-->Set(['P11498'])-->Set(['O75390'])-->Set(['Q8N0X4,P53396'])-->Set(['O75390'])
Circadian_clock_system.edg	6.03007931738	0.37	4.72147138743	2.10909740567	Set(['P48730,P49674,P56645,O15055,O15534'])-->Set(['P48730,P49674', 'P56645,O15055,O15534'])-->Set(['P48730,P49674,P56645,O15055,O15534'])-->Set(['P48730,P49674,P56645,O15055,O15534', 'Q49AN0,Q16526'])-->Set(['P56645,O15055,O15534'])-->Set(['P48730,P49674,P56645,O15055,O15534'])
Axon_guidance_mediated_by_netrin.edg	3.17935392655	0.37	2.4793309723	1.04551523452	Set(['P43146'])-->Set(['O95185,Q8IZJ1,Q6UXZ4'])-->Set(['P43146', 'O95185,Q8IZJ1,Q6UXZ4'])-->Set(['P43146,O95185,Q8IZJ1,Q6UXZ4'])-->Set(['P60763,P63000,P15153'])
5-Hydroxytryptamine_biosynthesis.edg	1.40823080679	0.39	1.05565635047	0.550700574173	Set(['Q8IWU9,P17752'])-->Set(['P20711'])
P53_pathway_feedback_loops_1.edg	7.68257039937	0.39	5.77975572176	2.96557366726	Set(['O15350,Q9H3D4,P04637,Q96PM5'])-->Set(['O15350,Q9H3D4,P04637', 'Q96PM5'])-->Set(['O15350,Q9H3D4,P04637,Q8NHY2'])-->Set(['O15350,Q9H3D4,P04637', 'Q8NHY2'])-->Set(['Q00987,O15151', 'O15350,Q9H3D4,P04637'])-->Set(['O15350,Q9H3D4,P04637', 'Q8NHY2'])-->Set(['O15350,Q9H3D4,P04637', 'Q96PM5'])-->Set(['Q00987,O15151', 'O15350,Q9H3D4,P04637'])-->Set(['O15350,Q9H3D4,P04637', 'Q96PM5'])-->Set(['O15350,…
Plasminogen_activating_cascade.edg	6.45682625001	0.4	5.01087577346	2.27820957458	Set(['Q03405', 'P00749'])-->Set(['P00749,Q03405', 'P05120'])-->Set(['P00749,Q03405', 'P05121'])-->Set(['P00750', 'P05121'])-->Set(['P00749,Q03405', 'P05120'])-->Set(['P00749,Q03405,P05121'])
Xanthine_and_guanine_salvage_pathway.edg	0.0403637978162	0.42	0.030974380262	0.0163190015382	Set(['Q9Y2T3'])-->Set(['Q9NRG1,P00492'])
Androgen_estrogen_progesterone_biosynthesis.edg	1.68267051483	0.42	1.42296798779	0.543835255802	Set(['P38571'])-->Set(['P35610,O75908'])-->Set(['P38571'])
EGF_receptor_signaling_pathway.edg	4.13628746071	0.43	3.6491292106	1.09340606771	Set(['Q15303,P00533,P21860,P04626'])-->Set(['Q15303,P00533,P21860,P04626', 'P16885,P19174'])-->Set(['Q15303,P00533,P21860,P04626', 'P62993,Q13588,Q15303,P00533,P21860,P04626'])-->Set(['Q15303,P00533,P21860,P04626,P62993,Q13588'])
p53_pathway_feedback_loops_2.edg	8.04592853961	0.43	6.81690468008	2.65876391753	Set(['Q00987,O15151', 'P06400,P28749'])-->Set(['Q00987,O15151', 'P04637,O15350,Q9H3D4'])-->Set(['P24864,P24941', 'P38936'])-->Set(['Q00987,O15151'])-->Set(['P24864,P24941', 'P38936'])-->Set(['Q00987,O15151', 'P06400,P28749'])-->Set(['Q00987,O15151', 'P04637,O15350,Q9H3D4'])-->Set(['Q00987,O15151', 'P06400,P28749'])-->Set(['P24864,P24941', 'P38936'])-->Set(['P38936,P24864,P24941'])
Salvage_pyrimidine_deoxyribonucleotides.edg	1.00568944953	0.44	0.784133941109	0.413366621196	Set(['P32320,Q7Z6V5'])-->Set(['P04183'])
Hedgehog_signaling_pathway.edg	1.43750327002	0.44	1.51013132298	0.2529296863	Set(['Q9UKB1,Q9Y297', 'P08151,P10071'])-->Set(['P08151,P10071,Q9UKB1,Q9Y297'])-->Set(['Q9UKB1,Q9Y297,P08151,P10071'])-->Set(['P08151,P10071'])-->Set(['Q92793,P08151,P10071'])
N-acetylglucosamine_metabolism.edg	1.13290142283	0.46	0.993829329121	0.381633095462	Set(['Q9Y303'])-->Set(['O94808,Q06210'])
Insulin_IGF_pathway-protein_kinase_B_signaling_cascade.edg	5.04432381053	0.47	4.94468455209	1.19867208042	Set(['P42336', 'Q92569,O00329,O00443,P42336,O00459,P48736,Q8NEB9,O00750,Q8WYR1,P27986,P42338'])-->Set(['P42336', 'Q92569,O00329,O00443,P42336,O00459,P48736,Q8NEB9,O00750,Q8WYR1,P27986,P42338', 'P35568,O14654,Q9Y4H2'])-->Set(['P42336,Q92569,O00329,O00443,O00459,P48736,Q8NEB9,O00750,Q8WYR1,P27986,P42338'])-->Set(['P56180,P60484', 'O15357'])-->Set(['P42336,Q92569,O00329,O00443,O00459,P48736,Q8NEB9,O…
Succinate_to_proprionate_conversion.edg	0.0410003166508	0.47	0.0341308978023	0.0179009644579	Set(['P22033'])-->Set(['P05166'])
Parkinson_disease.edg	15.1334097051	0.47	13.3641456599	5.78491144594	Set(['P37840', 'O60260'])-->Set(['Q9Y6H5', 'O60260'])-->Set(['O60260', 'O60883,O15354'])-->Set(['O14936', 'O60260'])-->Set(['O60260', 'O43236,Q99719,Q15019,Q8WYJ6'])-->Set(['P37840', 'P63104,P31946,P31947,P61981,Q04917,P62258,P27348'])-->Set(['Q9Y6H5', 'O60260'])-->Set(['O14936', 'O60260'])-->Set(['Q9Y6H5', 'O60260'])-->Set(['P37840'])-->Set(['Q9Y6H5', 'O60260'])-->Set(['O60260', 'O43236,Q99719,Q…
Metabotropic_glutamate_receptor_group_III_pathway.edg	31.1572617965	0.48	28.3728091059	9.02181059896	Set(['P43005,P43004,P43003,P48664,O00341'])-->Set(['P41594'])-->Set(['P59768,P63218,Q9HAV0,P16520,Q9UBI6,P62879,P50150,P63215,O14775,Q9UK08,P62873,O14610,P08754,O60262,Q14833,O00222,O15303,Q14831'])-->Set(['P41594'])-->Set(['P43005,P43004,P43003,P48664,O00341'])-->Set(['P42261,P42263,Q13003,P42262,Q16478,Q13002,Q16099,P39086,P48058'])-->Set(['P43005,P43004,P43003,P48664,O00341'])-->Set(['P59768,P…
Aminobutyrate_degradation.edg	0.57201980402	0.49	0.505873055699	0.219632343803	Set(['P80404'])-->Set(['P51649'])
Axon_guidance_mediated_by_Slit_Robo.edg	21.4981112944	0.51	19.4665435374	8.12469418559	Set(['P43146', 'O75093,O94813,O75094,Q9Y6N7'])-->Set(['O75093,O94813,O75094,P43146'])-->Set(['P43146', 'O75093,O94813,O75094'])-->Set(['O75093,O94813,O75094,Q9Y6N7'])-->Set(['P43146', 'O75093,O94813,O75094'])-->Set(['Q9Y6N7'])-->Set(['Q9Y6N7', 'O75093,O94813,O75094'])-->Set(['P43146', 'O75093,O94813,O75094,Q9Y6N7'])-->Set(['Q9Y6N7', 'O75093,O94813,O75094'])-->Set(['O75093,O94813,O75094,Q9Y6N7'])-…
S-adenosylmethionine_biosynthesis.edg	0.126507256662	0.53	0.121025349596	0.0501452727394	Set(['Q99707'])-->Set(['P31153,Q00266'])
Histamine_H2_receptor_mediated_signaling_pathway.edg	2.03101994144	0.53	2.00487057454	1.02246925381	Set(['P63215,P62873,P63218,P59768,Q9UBI6,P50150,Q9UK08,P16520,O60262,Q9HAV0,O14610,O14775,P62879,P38405,P25021'])-->Set(['P63215,P62873,P63218,P59768,Q9UBI6,P50150,Q9UK08,P16520,O60262,Q9HAV0,O14610,O14775,P62879,P38405'])-->Set(['P51828,Q08462'])-->Set(['P63215,P62873,P63218,P59768,Q9UBI6,P50150,Q9UK08,P16520,O60262,Q9HAV0,O14610,O14775,P62879,P38405'])
Oxidative_stress_response.edg	1.21613466389	0.53	1.19856665989	0.404534756888	Set(['P61244', 'P42224,P01106'])-->Set(['P61244,P42224,P01106'])
Methylmalonyl_pathway.edg	0.119919321647	0.53	0.113283945844	0.0436727966773	Set(['P05166,P05165'])-->Set(['Q96PE7'])
Alzheimer_disease_amyloid_secretase_pathway.edg	6.85295109879	0.54	7.1265893446	2.44848245884	Set(['P05067', 'Q02410,Q99767,O96018'])-->Set(['O00213,P05067'])-->Set(['P05067', 'O00213'])-->Set(['P05067', 'Q02410,Q99767,O96018'])-->Set(['O00213'])-->Set(['P05067'])-->Set(['O00213'])
Cortocotropin_releasing_factor_receptor_signaling_pathway.edg	3.18926239246	0.59	3.54719815865	0.841083961154	Set(['Q13324,P34998,Q9HAV0,P63215,P16520,Q9UK08,P62879,O14775,O95837,P62873,O60262,P50148,P50150,P59768,P29992,P63218,O14610,Q9UBI6,P38405', 'P06850'])-->Set(['Q13324,P34998,Q9HAV0,P63215,P16520,Q9UK08,P62879,O14775,O95837,P62873,O60262,P50148,P50150,P59768,P29992,P63218,O14610,Q9UBI6,P38405,P06850'])-->Set(['Q9HAV0,P63215,P16520,Q9UK08,P62879,O14775,O95837,P62873,O60262,P50148,P50150,P59768,P299…
Ionotropic_glutamate_receptor_pathway.edg	26.7044982363	0.63	31.8064992639	11.8984521383	Set(['P48058', 'P42262'])-->Set(['P48058', 'P42263'])-->Set(['P48058', 'P42262'])-->Set(['Q9NRD5,Q13554,Q13555,Q9UQM7,Q13557', 'P42261,P42262,P48058'])-->Set(['P42261,P48058,P42262,P42263'])-->Set(['P42261,P48058,P42262,P42263', 'Q9UF02'])-->Set(['P48058,P42262,Q13002,Q16099,Q13003,P39086,P42263,P42261,Q16478'])-->Set(['Q16099,Q13002,P39086,Q16478,Q13003'])-->Set(['Q14832,Q14416'])-->Set(['Q12879…
Vasopressin_synthesis.edg	2.0102453264	0.63	2.4522968269	1.23002472086	Set(['P16870', 'P01178,P01185'])-->Set(['P01185,P01178'])-->Set(['P16870', 'P01185,P01178'])-->Set(['P01178,P01185'])-->Set(['P01178,P01185', 'P48147,Q4J6C6'])-->Set(['P01185,P01178'])
Axon_guidance_mediated_by_semaphorins.edg	1.30156821517	0.63	1.36556830367	0.314900394137	Set(['Q92854', 'O43157'])-->Set(['O43157,Q92854'])
PI_3-Kinase.edg	2.38343719435	0.65	2.98731928368	0.781928576164	Set(['P35568', 'P06213'])-->Set(['P35568,P06213', 'P42338,P42336'])-->Set(['P35568,P42338,P42336,P06213'])
Muscarinic_acetylcholine_receptor_2_and_4_signaling_pathway.edg	4.165791521	0.66	5.53250629905	2.4972984325	Set(['P19087,P62873,P62879,P04899,P11488,P16520,P59768,P50150,P63218,O60262,O14775,O14610,P63096,Q9UK08,P08754,P61952,Q9UBI6,P63215,Q9HAV0,P63211,P09471,P08173,P08172'])-->Set(['P19087,P62873,P62879,P04899,P11488,P16520,P59768,P50150,P63218,O60262,O14775,O14610,P63096,Q9UK08,P08754,P61952,Q9UBI6,P63215,Q9HAV0,P63211,P09471', 'P08173,P08172'])
Oxytocin_receptor_mediated_signaling_pathway.edg	2.13005926334	0.66	2.91626255875	1.11814586179	Set(['O60840,Q13936,Q01668,Q13698,Q08289,Q02641,O00305,P54284'])-->Set(['P41743,P24723,Q04759,P17252,P05771,Q02156,Q05655,P05129,Q05513'])-->Set(['O60840,Q13936,Q01668,Q13698,Q08289,Q02641,O00305,P54284'])
Angiogenesis.edg	2.91631825624	0.71	3.61443869988	1.10895637427	Set(['Q9GZP0,P01127,P04085,Q9NRA1', 'P16234,P09619'])-->Set(['Q9GZP0,P01127,P04085,Q9NRA1,P16234,P09619'])
FGF_signaling_pathway.edg	3.22406040566	0.72	4.73391762853	1.97330446873	Set(['P11362,P21802,P22455,P22607', 'Q07890,Q07889,P11362,P21802,P22455,P22607'])-->Set(['P11362,P21802,P22455,P22607', 'Q07890,Q07889,P11362,P21802,P22455,P22607', 'P19174,P16885'])-->Set(['P62993,Q13588,O43374,P20936,Q15283,P11362,P21802,P22455,P22607,O43559,Q8WU20,Q06124,P29350,P42338,P48736,Q8NEB9,P42336,O00750,O00443,O00329,P19174,P16885,Q92529,P29353,Q07890,Q07889'])
B_cell_activation.edg	2.93128630112	0.76	4.3849562008	1.58197338807	Set(['Q8WV28', 'Q06187'])-->Set(['Q06187,Q13588,P62993,P16885,Q8WV28,Q07890,Q07889'])-->Set(['Q07890,Q07889,Q13588,P62993,P16885,Q8WV28,Q06187'])
Metabotropic_glutamate_receptor_group_II_pathway.edg	1.10788067903	0.77	1.88479265127	1.00425901304	Set(['P61952,O14610,P63218,O60262,P04899,Q9HAV0,P59768,O14775,Q9UK08,P50150,P63211,Q9UBI6,P62873,P62879,P16520,P08754,P19087,P63096,P09471,P63215,Q14832,Q14416'])-->Set(['P61952,O14610,P63218,O60262,P04899,Q9HAV0,P59768,O14775,Q9UK08,P50150,P63211,Q9UBI6,P62873,P62879,P16520,P08754,P19087,P63096,P09471,P63215', 'Q14832,Q14416'])
5HT1_type_receptor_mediated_signaling_pathway.edg	3.39825415684	0.78	6.39150329746	2.64397083739	Set(['P28222,P28566,P28221,P30939,P08908'])-->Set(['P31645'])-->Set(['Q05940,P54219'])-->Set(['P60880,P23763,Q13277,O95721,Q15836,O00161,P63027'])-->Set(['P28222,P28566,P28221,P30939,P08908'])
Huntington_disease.edg	3.93339257147	0.79	7.22106449347	3.43483864811	Set(['O00291', 'P42858'])-->Set(['P60709,P63267,P68133,P62736,P63261,P68032,Q562R1,P61160,Q9BYX7', 'P09496,P09497', 'P42858'])-->Set(['O00291', 'Q9NWB7'])-->Set(['P42858'])-->Set(['Q13224,O15399,Q12879,Q05586,Q14957,Q8TCU5,P78352,Q13885,Q9H4B7,Q9BUF5,A6NNZ2,P68371,Q3ZCM7,Q13509,P07437,P04350,Q9BVA1,Q99867,P54257,P42858,P39086,Q16099,Q13002,Q13003,Q16478'])-->Set(['P42858'])-->Set(['Q92793,Q09472'…
ubiquitin_proteasome_pathway.edg	0.348049835055	0.79	0.624693344	0.333952933383	Set(['P51668,P60604,Q9NPD8,Q969T4,P68036,P62253,Q16763,O14933,P49459,Q96LR5,P63146,P61088,P51965,P61077,Q5JXB2,O00762,Q9Y2X8,P62837,P61086,Q15819'])-->Set(['Q9UBT2,Q8TBC4,P41226,A0AVT1,O95352,P22314,Q9UBE0'])
Toll_receptor_signaling_pathway.edg	1.39087586769	0.8	1.58965218816	0.247983007217	Set(['Q15750', 'Q9Y4K3'])-->Set(['Q9Y4K3,Q9BQ95,Q15750'])
VEGF_signaling_pathway.edg	0.88726647329	0.8	1.12264749625	0.257431497364	Set(['P31749'])-->Set(['Q92934'])
5HT2_type_receptor_mediated_signaling_pathway.edg	1.60148853801	0.81	3.73046862005	1.73246104546	Set(['Q13277,Q15836,O00161,O95721,P63027,Q9BV40,P60880,P23763'])-->Set(['P31645'])
Mannose_metabolism.edg	0.238470817762	0.81	0.42379394217	0.169277914897	Set(['O15305,Q92871'])-->Set(['Q96IJ6,Q9Y5P6'])-->Set(['O60547'])
p53_pathway_by_glucose_deprivation.edg	1.27949950517	0.81	1.79496188201	0.518576311601	Set(['O15350,P04637,Q9H3D4'])-->Set(['P78318,P62714,P67775'])
T_cell_activation.edg	3.51637375478	0.83	4.16690568393	0.575567526569	Set(['Q13094,O75791', 'O43561'])-->Set(['O75791,O43561,P62993,Q13094,Q07890,Q07889,P19174'])
Vitamin_B6_metabolism.edg	0.130348822812	0.84	0.253983907411	0.0909255673056	Set(['O00764'])-->Set(['Q9NVS9'])-->Set(['O00764'])
Muscarinic_acetylcholine_receptor_1_and_3_signaling_pathway.edg	1.61914852682	0.89	2.59332114633	0.664489392369	Set(['Q14957,Q13224,O15399,Q12879,Q05586,Q8TCU5'])-->Set(['Q6P5Z2,Q05513,P05129,Q05655,P24723,P17252,P05771,Q16512,P41743,Q04759,Q16513,Q02156'])-->Set(['O43526'])-->Set(['Q6P5Z2,Q05513,P05129,Q05655,P24723,P17252,P05771,Q16512,P41743,Q04759,Q16513,Q02156'])
Serine_glycine_biosynthesis.edg	0.473243832868	0.9	0.653393023513	0.149423999206	Set(['P78330'])-->Set(['P34896,P34897'])
General_transcription_RNA_polymerase_I.edg	0.367809872437	0.91	0.498352931079	0.117101645741	Set(['Q15573,Q7Z7C8'])-->Set(['Q7Z7C8,Q9P2W1,Q15572,Q15573,P62380'])
Pyridoxal_phosphate_salvage_pathway.edg	0.030628708535	0.94	0.188512673723	0.104613321502	Set(['O00764'])-->Set(['Q9NVS9'])
Histamine_H1_receptor_mediated_signaling_pathway.edg	1.54958088252	0.95	2.18043002841	0.367765319249	Set(['Q15111,P16885,Q8N3E9,Q9BRC7,Q00722,P51178,Q9P212,Q9NQ66,Q01970,Q86YW0,Q15147,P19174,Q9UPR0'])-->Set(['O14610,P62879,P63215,P50148,Q9UK08,P63218,P16520,P29992,P50150,O60262,P62873,O14775,O95837,Q9UBI6,P59768,Q9HAV0'])
Acetate_utilization.edg	0.0	1.0	0.0	0.0
Carnitine_metabolism.edg	0.0	1.0	0.0	0.0
Peptidoglycan_biosynthesis.edg	0.0	1.0	0.0	0.0
Lysine_biosynthesis.edg	0.0	1.0	0.0	0.0
DNA_replication.edg	0.0	1.0	0.0	0.0
Alanine_biosynthesis.edg	0.0	1.0	0.0	0.0
p38_MAPK_pathway.edg	0.0	1.0	0.0	0.0
2-arachidonoylglycerol_biosynthesis.edg	0.0	1.0	0.0	0.0
Chorismate_biosynthesis.edg	0.0	1.0	0.0	0.0
Anandamide_degradation.edg	0.0	1.0	0.0	0.0
Dopamine_receptor_mediated_signaling_pathway.edg	0.0	1.0	0.0	0.0
Ascorbate_degradation.edg	0.0	1.0	0.0	0.0
Threonine_biosynthesis.edg	0.0	1.0	0.0	0.0
Flavin_biosynthesis.edg	0.0	1.0	0.0	0.0
Coenzyme_A_linked_carnitine_metabolism.edg	0.0	1.0	0.0	0.0
.edg	0.0	1.0	0.0	0.0
PRPP_biosynthesis.edg	0.0	1.0	0.0	0.0
Nicotine_degradation.edg	0.0	1.0	0.0	0.0
Endogenous_cannabinoid_signaling.edg	0.0	1.0	0.0	0.0
Cholesterol_biosynthesis.edg	0.0	1.0	0.0	0.0
Histamine_synthesis.edg	0.0	1.0	0.0	0.0
Phenylpropionate_degradation.edg	0.0	1.0	0.0	0.0
Vitamin_B6_biosynthesis.edg	0.0	1.0	0.0	0.0
Triacylglycerol_metabolism.edg	0.0	1.0	0.0	0.0
Glycolysis.edg	0.0	1.0	0.0	0.0
Histidine_biosynthesis.edg	0.0	1.0	0.0	0.0
Enkephalin_release.edg	0.0	1.0	0.0	0.0
Pantothenate_biosynthesis.edg	0.0	1.0	0.0	0.0
Synaptic_vesicle_trafficking.edg	0.0	1.0	0.0	0.0
Valine_biosynthesis.edg	0.0	1.0	0.0	0.0
O-antigen_biosynthesis.edg	0.0	1.0	0.0	0.0
Allantoin_degradation.edg	0.0	1.0	0.0	0.0
Biotin_biosynthesis.edg	0.0	1.0	0.0	0.0
Alpha_adrenergic_receptor_signaling_pathway.edg	0.0	1.0	0.0	0.0
Adrenaline_synthesis.edg	0.0	1.0	0.0	0.0
GABA-B_receptor_II_pathway.edg	0.0	1.0	0.0	0.0
Tryptophan_biosynthesis.edg	0.0	1.0	0.0	0.0
Proline_biosynthesis.edg	0.0	1.0	0.0	0.0
Anandamide_biosynthesis.edg	0.0	1.0	0.0	0.0
Thiamin_biosynthesis.edg	0.0	1.0	0.0	0.0
Isoleucine_biosynthesis.edg	0.0	1.0	0.0	0.0
ATP_synthesis.edg	0.0	1.0	0.0	0.0
Ornithine_degradation.edg	0.0	1.0	0.0	0.0
Pyridoxal-5-phosphate_biosynthesis.edg	0.0	1.0	0.0	0.0
Sulfate_assimilation.edg	0.0	1.0	0.0	0.0
Lipoate_biosynthesis.edg	0.0	1.0	0.0	0.0
Phenylalanine_biosynthesis.edg	0.0	1.0	0.0	0.0
Pentose_phosphate_pathway.edg	0.0	1.0	0.0	0.0
Opioid_prodynorphin_pathway.edg	0.0	1.0	0.0	0.0
Cysteine_biosynthesis.edg	0.0	1.0	0.0	0.0
Phenylethylamine_degradation.edg	0.0	1.0	0.0	0.0
Tyrosine_biosynthesis.edg	0.0	1.0	0.0	0.0
Methylcitrate_cycle.edg	0.0	1.0	0.0	0.0
Bupropion_degradation.edg	0.0	1.0	0.0	0.0
TCA_cycle.edg	0.0	1.0	0.0	0.0
Angiotensin_II-stimulated_signaling_through_G_proteins_and_beta-arrestin.edg	0.0	1.0	0.0	0.0
Thiamin_metabolism.edg	0.0	1.0	0.0	0.0
Methionine_biosynthesis.edg	0.0	1.0	0.0	0.0
Cobalamin_biosynthesis.edg	0.0	1.0	0.0	0.0
Phenylacetate_degradation.edg	0.0	1.0	0.0	0.0
Opioid_proopiomelanocortin_pathway.edg	0.0	1.0	0.0	0.0
Leucine_biosynthesis.edg	0.0	1.0	0.0	0.0
Opioid_Proenkephalin_pathway.edg	0.0	1.0	0.0	0.0
