# Supplementary material for: Differential Expression Analysis for Pathways
Source: PLoS Comput Biol. 2013 Mar 14;9(3):e1002967. doi: 10.1371/journal.pcbi.1002967 (PMC3597535; doi:10.1371/journal.pcbi.1002967)
Supplement: File S2 — DEAP results on COPD data. (TXT) [file pcbi.1002967.s009.txt]

PathwayName	||AbsValue	pVal	nullMean	nullStDev	||PathwaySubset
Integrin_signalling_pathway.edg	1775.62743639	0.0	617.499932194	428.196708722	Set(['Q92569', 'P27986', 'P42338', 'P48736', 'P42336', 'O00750', 'O00443', 'Q8NEB9', 'O00459', 'O00329'])-->Set(['P18206'])-->Set(['P39059', 'Q9UKX5', 'P26006', 'O95965', 'P02462', 'Q99715', 'P02461', 'P49023', 'Q8N3F8', 'P08514', 'P05997', 'P05556', 'Q9NVD7', 'P08572', 'P53708', 'P20702', 'Q02388', 'P35609', 'P05106', 'P05107', 'P53420', 'Q01955', 'Q08043', 'Q14050', 'P56199', 'Q14055', 'P02458'…
Interleukin_signaling_pathway.edg	27.5880206118	0.05	14.4933595738	7.25471092375	Set(['P29353', 'P01111', 'P62993', 'Q07890', 'Q07889'])-->Set(['P01111', 'P20936'])-->Set(['P29353', 'P62993', 'Q07890', 'Q07889'])
De_novo_pyrimidine_ribonucleotide_biosythesis.edg	17.7172333992	0.07	7.67919843387	5.40454384861	Set(['Q13232', 'Q8TD84', 'P15531', 'O00746', 'O60361'])-->Set(['P17812', 'Q9NRF8'])
Heme_biosynthesis.edg	4.54859983451	0.07	1.96412295657	1.51107329518	Set(['P13716'])-->Set(['P08397'])
De_novo_purine_biosynthesis.edg	60.675241536	0.07	29.9387424199	16.7253770965	Set(['P20839', 'P12268'])-->Set(['P49915'])-->Set(['Q16774'])-->Set(['Q7LG56', 'P31350', 'P23921'])-->Set(['Q06203'])-->Set(['P22102'])-->Set(['O15067'])-->Set(['Q7LG56', 'P31350', 'P23921'])-->Set(['P49915'])-->Set(['P54819', 'P27144', 'Q9UIJ7', 'Q96MA6', 'P00568', 'Q9Y6K8'])-->Set(['Q7LG56', 'P31350', 'P23921'])-->Set(['Q13232', 'O60361', 'O00746', 'O75414', 'P56597', 'P15531', 'Q9Y5B8'])-->Set…
ubiquitin_proteasome_pathway.edg	48.4897737666	0.07	22.6535622367	16.8577893725	Set(['P62837', 'Q9Y2X8', 'Q5JXB2', 'P49459', 'O00762', 'P61077', 'Q15819', 'P61088', 'P51668', 'Q16763', 'Q9NPD8', 'P51965', 'P60604', 'P61086', 'P63146', 'Q969T4', 'Q96LR5', 'P68036', 'P62253', 'O14933'])-->Set(['Q9UBT2', 'P22314', 'P41226', 'Q8TBC4', 'Q9UBE0', 'O95352', 'A0AVT1'])-->Set(['P62837', 'Q9Y2X8', 'Q5JXB2', 'P49459', 'O00762', 'P61077', 'Q15819', 'P61088', 'P51668', 'Q16763', 'Q9NPD8'…
Plasminogen_activating_cascade.edg	30.688091301	0.08	13.5966467961	9.39188970594	Set(['P00747', 'P02679', 'P08519', 'P02675', 'P02671'])-->Set(['P08697'])
Ras_Pathway.edg	12.4477533179	0.08	5.18124714829	3.98070761805	Set(['P42336', 'Q8NEB9', 'P48736', 'P42338', 'O00329'])-->Set(['P01112', 'P01111', 'P01116'])
Heterotrimeric_G_protein_signaling_pathway_rod_outer_segment_phototransduction.edg	112.600685254	0.09	57.6945756945	40.8757199553	Set(['P62879', 'P59768', 'P08100', 'Q9P2W3', 'Q9HAV0', 'O14610', 'Q9UBI6', 'P63211', 'Q9UK08', 'P63215', 'P63218', 'P62873', 'O60262', 'P50150'])-->Set(['P18545', 'P16499', 'P35913'])-->Set(['P62879', 'P11488', 'P59768', 'Q9P2W3', 'Q9HAV0', 'O14610', 'Q9UBI6', 'P63211', 'Q9UK08', 'P63215', 'P63218', 'P62873', 'O60262', 'P50150'])-->Set(['P18545', 'P16499', 'P35913'])-->Set(['P62879', 'P11488', 'P…
PDGF_signaling_pathway.edg	52.4053040602	0.1	27.8696328685	17.9152383932	Set(['P62745', 'Q15907', 'P62993', 'Q96A58', 'P98077', 'P29353', 'Q07890', 'Q13588', 'P51157', 'Q9UQC2', 'P16333', 'P01112', 'P01111', 'P01116', 'O75791', 'O43639', 'Q92529', 'Q13480', 'Q07889'])-->Set(['P62745', 'Q15907', 'Q96A58', 'P51157', 'P01112', 'P01111', 'P01116', 'P20936', 'O43374', 'Q15283'])-->Set(['P62993', 'O43639', 'P98077', 'P29353', 'Q07890', 'Q13588', 'Q9UQC2', 'P16333', 'O75791'…
Inflammation_mediated_by_chemokine_and_cytokine_signaling_pathway.edg	30.0194353355	0.1	17.9313390019	9.74087917442	Set(['P40763'])-->Set(['P17181'])-->Set(['P01579', 'P17181'])-->Set(['P40763', 'P01579', 'P17181', 'O60674'])-->Set(['O75159', 'Q8WXH5', 'O60674', 'Q9NSE2', 'O14544', 'O14543', 'O14512'])-->Set(['P40763', 'P17181', 'O60674'])-->Set(['O75159', 'Q8WXH5', 'O60674', 'Q9NSE2', 'O14544', 'O14543', 'O14512'])-->Set(['P01579', 'P17181', 'O60674'])-->Set(['O75159', 'Q8WXH5', 'O60674', 'Q9NSE2', 'O14544', …
De_novo_pyrimidine_deoxyribonucleotide_biosynthesis.edg	42.7838262321	0.1	20.6463015939	14.8698238904	Set(['Q13232', 'Q8TD84', 'P15531', 'O00746', 'O60361'])-->Set(['P33316'])-->Set(['P04818'])-->Set(['P23919'])-->Set(['Q13232', 'Q8TD84', 'O60361', 'O00746', 'P15531'])-->Set(['Q7Z6V5'])-->Set(['P33316'])
T_cell_activation.edg	244.262996048	0.11	129.925377217	83.9139720175	Set(['P15153', 'P60763', 'P63000'])-->Set(['O43639', 'Q13177', 'Q13153', 'O75914', 'P52735', 'P60953', 'Q13094', 'P15498', 'P16333', 'O43561', 'O75791', 'Q9UKW4'])-->Set(['P62993', 'Q07889', 'Q07890', 'P19174', 'Q13094', 'O43561', 'O75791'])-->Set(['O43639', 'Q13177', 'Q13153', 'O75914', 'P52735', 'P60953', 'Q13094', 'P15498', 'P16333', 'O43561', 'O75791', 'Q9UKW4'])-->Set(['P60953', 'P42768'])--…
Vasopressin_synthesis.edg	20.3621640148	0.12	12.2300823907	7.81179202	Set(['P48147', 'P01185', 'P01178', 'Q4J6C6'])-->Set(['Q9BY50', 'Q9Y6A9', 'P67812', 'P01185', 'P01178', 'P61009', 'Q15005'])-->Set(['P48147', 'P01185', 'P01178', 'Q4J6C6'])-->Set(['P16870'])
B_cell_activation.edg	32.36037139	0.13	19.2515597834	10.2783394344	Set(['P11912', 'P40259', 'P43405', 'Q06187', 'P07948'])-->Set(['P62993', 'Q06187', 'Q07890', 'Q13588', 'P16885', 'Q8WV28', 'Q07889'])-->Set(['P07948'])-->Set(['P48736', 'P42338', 'P42336', 'P15391', 'P07948', 'O00329'])-->Set(['Q06187'])-->Set(['P07948'])-->Set(['P62993', 'Q06187', 'Q07890', 'Q13588', 'P16885', 'Q8WV28', 'Q07889'])-->Set(['Q9UKW4', 'P52735', 'Q8WV28', 'P15498'])-->Set(['P62993', …
Heterotrimeric_G_protein_signaling_pathway_Gq_and_Go_mediated_pathway.edg	172.459730147	0.13	95.4423773137	68.835979277	Set(['P32745', 'P62879', 'P50150', 'P08173', 'P62873', 'P11229', 'P35372', 'Q9UK08', 'P63215', 'P35462', 'P30874', 'P30872', 'P59768', 'Q13255', 'P21728', 'O14610', 'P63211', 'P08912', 'P21917', 'P14416', 'P63218', 'O60262', 'P29274', 'P29275', 'P30542', 'Q14416', 'P08172', 'O00222', 'P41146', 'P33765', 'P41143', 'Q9Y5Y3', 'P41594', 'Q9UBI6', 'P21918', 'P35346', 'P31391', 'Q14831', 'Q14833', 'Q14…
Beta2_adrenergic_receptor_signaling_pathway.edg	13.2661330882	0.13	7.34172133183	5.295075329	Set(['Q15836', 'Q13277', 'Q9BV40', 'P60880', 'P63027', 'O95721', 'O00161', 'P23763'])-->Set(['P50150', 'P62879', 'P59768', 'P62873', 'Q9HAV0', 'O14610', 'Q9UBI6', 'P16520', 'Q9UK08', 'P63215', 'P63218', 'P07550', 'O60262', 'P38405', 'O14775'])
Beta1_adrenergic_receptor_signaling_pathway.edg	13.2661330882	0.13	7.34172133183	5.295075329	Set(['Q15836', 'P60880', 'Q9BV40', 'Q13277', 'P63027', 'O95721', 'O00161', 'P23763'])-->Set(['P50150', 'P62879', 'P59768', 'P62873', 'Q9HAV0', 'O14610', 'Q9UBI6', 'P16520', 'P08588', 'Q9UK08', 'P63215', 'P63218', 'O60262', 'P38405', 'O14775'])
Beta3_adrenergic_receptor_signaling_pathway.edg	13.2661330882	0.13	7.34172133183	5.295075329	Set(['Q9BV40', 'Q15836', 'P60880', 'Q13277', 'P63027', 'O95721', 'O00161', 'P23763'])-->Set(['P50150', 'P62879', 'O14775', 'P62873', 'Q9HAV0', 'O14610', 'Q9UBI6', 'P16520', 'Q9UK08', 'P63215', 'P63218', 'O60262', 'P38405', 'P59768'])
Thyrotropin-releasing_hormone_receptor_signaling_pathway.edg	13.2661330882	0.13	7.34172133183	5.295075329	Set(['Q9BV40', 'Q13277', 'P01215', 'P01222', 'P63027', 'P20396', 'P60880', 'Q15836', 'O95721', 'O00161', 'P23763'])-->Set(['P59768', 'P62879', 'Q9HAV0', 'P50150', 'P34981', 'P62873', 'P29992', 'P50148', 'O14610', 'Q9UBI6', 'P16520', 'Q9UK08', 'P63215', 'P63218', 'O95837', 'O60262', 'O14775'])
Cortocotropin_releasing_factor_receptor_signaling_pathway.edg	13.2661330882	0.13	7.34172133183	5.295075329	Set(['Q13324', 'P59768', 'P62879', 'P29992', 'O14775', 'P34998', 'P06850', 'P62873', 'P38405', 'Q9HAV0', 'P50148', 'O14610', 'Q9UBI6', 'P16520', 'Q9UK08', 'P63215', 'P63218', 'O60262', 'P50150', 'O95837'])-->Set(['Q9BV40', 'Q13277', 'P60880', 'P63027', 'Q15836', 'O95721', 'O00161', 'P23763'])
5HT4_type_receptor_mediated_signaling_pathway.edg	13.2661330882	0.13	7.34172133183	5.295075329	Set(['Q15836', 'Q13277', 'Q9BV40', 'P63027', 'P60880', 'O95721', 'O00161', 'P23763'])-->Set(['P62879', 'O14775', 'Q13639', 'P62873', 'P38405', 'Q9HAV0', 'O14610', 'Q9UBI6', 'P16520', 'Q9UK08', 'P63215', 'P63218', 'O60262', 'P50150', 'P59768'])
Oxytocin_receptor_mediated_signaling_pathway.edg	13.2661330882	0.13	7.34172133183	5.295075329	Set(['Q9BV40', 'Q13277', 'P60880', 'P63027', 'Q15836', 'O95721', 'O00161', 'P23763'])-->Set(['O95837', 'P62879', 'P29992', 'P50150', 'P62873', 'Q9HAV0', 'O14775', 'P16520', 'P50148', 'O14610', 'Q9UBI6', 'P30559', 'Q9UK08', 'P63215', 'P63218', 'O60262', 'P59768'])
S-adenosylmethionine_biosynthesis.edg	3.40119738166	0.15	1.74843249016	1.24747550015	Set(['Q99707'])-->Set(['Q00266', 'P31153'])
Metabotropic_glutamate_receptor_group_III_pathway.edg	14.3647453769	0.15	8.52752881611	6.20164015069	Set(['Q9P2U7'])-->Set(['P63215', 'O00222', 'P62879', 'P59768', 'P62873', 'P08754', 'Q9HAV0', 'O14775', 'O14610', 'Q9UBI6', 'P16520', 'Q9UK08', 'O15303', 'P63218', 'O60262', 'Q14831', 'Q14833', 'P50150'])
p53_pathway_by_glucose_deprivation.edg	5.2882670307	0.16	3.35960985021	2.25657496848	Set(['Q9H3D4', 'P67775', 'P62714', 'P04637', 'P78318', 'O15350'])-->Set(['P54646', 'O43741', 'Q9Y478', 'P54619', 'Q13131'])
FGF_signaling_pathway.edg	22.8082720187	0.16	12.9247115709	8.81629470169	Set(['P62993', 'Q13588', 'Q07889', 'Q07890'])-->Set(['P21802', 'P22607', 'P22455', 'P11362'])-->Set(['P62993', 'Q13588', 'Q07889', 'Q07890'])-->Set(['P21802', 'P22607', 'P22455', 'P11362'])-->Set(['O43374', 'O00443', 'P29350', 'Q07889', 'P48736', 'P42336', 'Q07890', 'P19174', 'Q06124', 'O00750', 'P42338', 'Q8NEB9', 'Q8WU20', 'P16885', 'P29353', 'P20936', 'O43559', 'Q92529', 'Q15283', 'O00329'])
Insulin_IGF_pathway_MAP_kinase_cascade.edg	6.94282537842	0.16	3.77327768272	2.9931241609	Set(['P62993'])-->Set(['Q07890', 'Q07889'])
Wnt_signaling_pathway.edg	300.346185176	0.16	192.629095357	120.436120626	Set(['Q6ZRS2', 'Q9NRZ9', 'Q92793', 'Q96L91', 'Q14527', 'Q96GM5', 'Q09472', 'Q15797', 'P51531', 'P51532', 'Q9NZC9', 'P28370', 'Q92922', 'Q6STE5', 'O60264', 'Q9HCS4', 'Q86WJ1', 'Q9UJU2', 'Q99717', 'Q9NQB0', 'Q13485', 'O00512', 'Q92925', 'Q12824', 'Q9Y3Y4', 'Q9ULG1', 'P35222', 'Q969G3', 'O14497', 'Q9BRQ0'])-->Set(['P78368', 'P48730', 'Q13362', 'O00743', 'Q9Y2G4', 'Q16537', 'P67775', 'O95996', 'P6271…
Xanthine_and_guanine_salvage_pathway.edg	5.93262404708	0.18	3.38301016427	2.38049943319	Set(['Q9Y2T3'])-->Set(['P00492', 'Q9NRG1'])
Muscarinic_acetylcholine_receptor_1_and_3_signaling_pathway.edg	13.3839161239	0.19	8.77535847783	5.23137042477	Set(['P28329'])-->Set(['Q16572'])-->Set(['P59768', 'P62879', 'O60262', 'P50150', 'Q9HAV0', 'P62873', 'P29992', 'O14775', 'P11229', 'P50148', 'O14610', 'Q9UBI6', 'P63211', 'P16520', 'Q9UK08', 'P63215', 'P20309', 'P63218', 'P61952', 'O95837'])
N-acetylglucosamine_metabolism.edg	3.87120101091	0.19	2.63434328672	1.87295781404	Set(['Q9Y303'])-->Set(['Q8TDQ7', 'P46926'])
Heterotrimeric_G_protein_signaling_pathway_Gi_and_Gs_mediated_pathway.edg	174.627955468	0.2	113.696658336	79.1863509896	Set(['P32745', 'P62879', 'P34969', 'P50150', 'P08173', 'P18825', 'P28221', 'P28222', 'P28223', 'P49286', 'P47898', 'O00222', 'Q9UK08', 'P63215', 'P35462', 'P30874', 'P48039', 'P30872', 'P28566', 'P59768', 'P11229', 'P63211', 'P41143', 'P04899', 'P21728', 'O14610', 'P30939', 'P62873', 'P08912', 'P08913', 'P21917', 'P14416', 'P63218', 'Q14832', 'P29274', 'P29275', 'P30542', 'Q14416', 'P08172', 'P41…
Cytoskeletal_regulation_by_Rho_GTPase.edg	20.1822165932	0.21	13.3958124362	9.03624933548	Set(['Q9BYX7', 'Q562R1', 'P62736', 'P60709', 'P63261', 'P68133', 'P63267', 'P68032'])-->Set(['P60673', 'P35080', 'P07737'])
EGF_receptor_signaling_pathway.edg	35.2445972662	0.24	24.9600854246	16.4742106314	Set(['P62993', 'Q13588', 'Q07889', 'Q07890'])-->Set(['P00533', 'P04626', 'P21860', 'Q15303'])-->Set(['P62993', 'Q13588', 'Q07889', 'Q07890'])-->Set(['P00533', 'P04626', 'P21860', 'Q15303'])-->Set(['P62993', 'Q13588', 'Q07889', 'Q07890'])-->Set(['P00533', 'P04626', 'P21860', 'Q15303'])-->Set(['P42229', 'P98077', 'P42224', 'P42226', 'O00443', 'P16885', 'P20936', 'P21359', 'Q9UJF2', 'P51692', 'P4873…
Ionotropic_glutamate_receptor_pathway.edg	6.3561076607	0.24	3.80740135528	3.05327912736	Set(['Q9UQM7', 'P48058', 'Q13557', 'Q13555', 'Q13554', 'Q9NRD5', 'P42261', 'P42262'])-->Set(['P48058', 'P42262', 'P42263'])-->Set(['P46459', 'P48058', 'P42262', 'P42263'])-->Set(['P48058', 'P42262', 'P42261'])-->Set(['P48058', 'P42262', 'P42263'])-->Set(['P48058', 'P42262', 'P42261'])-->Set(['Q13557', 'Q13555', 'Q13554', 'Q9NRD5', 'Q9UQM7'])
Pyruvate_metabolism.edg	15.5981082675	0.25	12.205662287	6.36498600352	Set(['O75390'])-->Set(['P53396', 'Q8N0X4'])-->Set(['O75390'])
Blood_coagulation.edg	11.8052368058	0.26	8.57418773781	5.75447646143	Set(['P07359', 'P40197', 'P04275', 'P14770', 'P13224'])-->Set(['P00451'])
Muscarinic_acetylcholine_receptor_2_and_4_signaling_pathway.edg	16.971477561	0.28	12.6420359207	8.0488429022	Set(['P28329'])-->Set(['Q16572'])-->Set(['P08172', 'P62879', 'P50150', 'P62873', 'P08754', 'P16520', 'Q9UK08', 'P19087', 'P11488', 'P59768', 'O14610', 'P63096', 'P63211', 'P63215', 'P63218', 'P61952', 'P04899', 'P08173', 'P09471', 'Q9UBI6', 'O14775', 'O60262', 'Q9HAV0'])
Pyrimidine_metabolsim.edg	2.23359222151	0.33	1.91054665628	1.6366525853	Set(['Q14117', 'Q9BPU6', 'Q16555', 'Q14195'])-->Set(['Q9UBR1'])
Arginine_biosynthesis.edg	2.7080502011	0.34	2.46208309075	1.87394335104	Set(['P31327', 'P27708'])-->Set(['P00480'])
PI_3-Kinase.edg	16.9613251896	0.35	16.2981257184	10.3541546403	Set(['P62879', 'O14775', 'P62873', 'Q9HAV0', 'O14610', 'P63211', 'P16520', 'Q8WYR1'])-->Set(['P04899', 'P62879', 'P29992', 'O14775', 'P62873', 'P08754', 'Q9HAV0', 'P50148', 'O14610', 'P63096', 'P63211', 'P16520', 'P19087', 'O95837'])-->Set(['Q8WYR1'])
Salvage_pyrimidine_ribonucleotides.edg	4.61991904259	0.38	4.20896543984	3.01896362769	Set(['P30085'])-->Set(['Q9BZX2', 'Q9NWZ5', 'Q9HA47'])
Toll_receptor_signaling_pathway.edg	1.79175946923	0.39	1.70309123812	1.37938394649	Set(['O00221', 'P25963'])-->Set(['Q00653', 'Q04206'])
Asparagine_and_aspartate_biosynthesis.edg	6.9406220376	0.43	6.51508899552	4.70183979809	Set(['Q8NHS2', 'P17174', 'P00505'])-->Set(['P08243'])-->Set(['Q8NHS2', 'P17174', 'P00505'])
p53_pathway.edg	14.6229377081	0.49	16.1405646852	7.66816389588	Set(['O96017', 'Q13315', 'Q13535', 'P04637', 'Q9H3D4', 'O15350'])-->Set(['O15350', 'P62714', 'P67775', 'P04637', 'Q9H3D4'])-->Set(['Q8WYB5', 'Q92793', 'Q09472'])-->Set(['O15350', 'P04637', 'Q9H3D4'])-->Set(['P55273'])-->Set(['Q13315', 'Q00987', 'Q13535', 'O15151'])-->Set(['O15350', 'P04637', 'Q9H3D4'])-->Set(['O96017', 'Q13315', 'Q13535', 'P04637', 'Q9H3D4', 'O15350'])-->Set(['Q00987', 'P31749', …
Parkinson_disease.edg	69.567658398	0.49	73.3141614703	47.5353784976	Set(['Q15019', 'Q99719', 'Q8WYJ6', 'O60260', 'O43236'])-->Set(['O60260', 'O15354', 'O60883'])-->Set(['Q9Y6H5', 'O60260'])-->Set(['O14936', 'O60260'])-->Set(['P37840', 'O60260'])-->Set(['O60260', 'P07101'])-->Set(['Q9Y6H5', 'O60260'])-->Set(['O60260', 'O15354', 'O60883'])-->Set(['P37840', 'O60260'])-->Set(['Q9Y6H5', 'O60260'])-->Set(['P37840'])-->Set(['O14936', 'O60260'])-->Set(['Q9Y6H5', 'O60260'…
p53_pathway_feedback_loops_2.edg	16.8764020038	0.5	17.9764740578	8.32758849569	Set(['P67775', 'P51959', 'Q00987', 'P62714', 'O15151'])-->Set(['O15350', 'Q00987', 'O15151', 'P04637', 'Q9H3D4'])-->Set(['P06400', 'Q00987', 'O15151', 'P28749'])-->Set(['O15350', 'P04637', 'Q9H3D4'])-->Set(['Q00987', 'O15151'])-->Set(['O15350', 'P04637', 'Q9H3D4'])-->Set(['Q00987', 'O15151'])-->Set(['P24864', 'Q13315', 'Q13535', 'Q00987', 'P24941', 'O15151'])-->Set(['P67775', 'P51959', 'Q00987', …
mRNA_splicing.edg	2.30258509299	0.51	2.4379284167	1.79819599646	Set(['O43395', 'Q96DI7'])-->Set(['P08579'])
Fructose_galactose_metabolism.edg	4.38086149996	0.51	4.74917127356	3.42223156772	Set(['P50053'])-->Set(['P04075', 'P05062', 'P09972'])
Axon_guidance_mediated_by_Slit_Robo.edg	3.18454923836	0.51	3.73581613508	2.72402153407	Set(['Q9Y6N7', 'O75093', 'O75094', 'O94813'])-->Set(['P60953'])
Circadian_clock_system.edg	5.80333152904	0.52	7.22530643213	5.36694279644	Set(['O00327', 'O15516'])--|Set(['P48730', 'O15534', 'P56645', 'P49674', 'O15055'])-->Set(['P48730', 'O15534', 'Q16526', 'Q49AN0', 'P49674', 'O15055', 'P56645'])-->Set(['O00327', 'O15516'])-->Set(['O15534', 'P56645', 'O15055'])-->Set(['P48730', 'O15534', 'P56645', 'P49674', 'O15055'])--|Set(['Q49AN0', 'Q16526'])
Huntington_disease.edg	34.3847812841	0.57	44.4566390651	29.2649309036	Set(['O95782', 'P42858', 'Q9BYX7', 'P61160', 'P68133', 'P62736', 'O00291', 'Q9NWB7', 'P60709', 'O94973', 'P63261', 'Q562R1', 'P09496', 'P09497', 'P63267', 'P68032'])-->Set(['Q99867', 'P54257', 'Q3ZCM7', 'Q9H4B7', 'Q13885', 'Q13509', 'P04350', 'O15399', 'P42858', 'P39086', 'Q9BUF5', 'Q05586', 'Q13003', 'Q13002', 'P68371', 'P78352', 'Q14957', 'Q9BVA1', 'Q13224', 'Q12879', 'Q16478', 'Q8TCU5', 'P0743…
5-Hydroxytryptamine_degredation.edg	2.70942288491	0.58	4.19513825906	3.2796789592	Set(['P21397', 'Q96RQ9', 'P27338'])-->Set(['P00352', 'P30838', 'Q9H2A2', 'P43353', 'P49189', 'P05091', 'O94788', 'P51648', 'P49419', 'O75891', 'Q8IZ83', 'P47895', 'P30038', 'P48448', 'P30837', 'Q3SY69'])
Alzheimer_disease_presenilin_pathway.edg	37.5620758779	0.58	48.0015425469	33.9067850547	Set(['P12830', 'P14923', 'P61160', 'P26232', 'Q9BYX7', 'Q562R1', 'P62736', 'P60709', 'P35221', 'P63261', 'P68133', 'P22223', 'P63267', 'P68032'])-->Set(['Q9UJU2', 'Q9HCS4', 'P35222', 'Q9NQB0'])-->Set(['P12830', 'P14923', 'P61160', 'P26232', 'Q9BYX7', 'Q562R1', 'P62736', 'P60709', 'P35221', 'P63261', 'P68133', 'P22223', 'P63267', 'P68032'])-->Set(['P12830', 'P61160', 'P14923', 'Q9BYX7', 'P26232', …
Cadherin_signaling_pathway.edg	15.0248303511	0.58	19.2006170188	13.5627140219	Set(['Q9Y5I4', 'Q9HBT6', 'Q9Y5I3', 'Q8N6Y1', 'Q9P2E7', 'O60245', 'Q9ULB5', 'Q9ULB4', 'P19022', 'P26232', 'P33151', 'P22223', 'Q9H159', 'Q13634', 'Q96JP9', 'Q9BZA7', 'Q9BZA8', 'Q9NYQ8', 'Q9NYQ6', 'Q9NYQ7', 'Q9HC56', 'Q9UI47', 'Q86UP0', 'Q9H251', 'Q9BYE9', 'Q9UN72', 'Q9UN73', 'Q9UN74', 'Q9UN75', 'Q96JQ0', 'O75309', 'Q9NRJ7', 'Q9UN67', 'Q9UN66', 'Q9Y5H2', 'Q8TAB3', 'P55283', 'P55286', 'P55287', 'P55…
Axon_guidance_mediated_by_netrin.edg	4.65760764499	0.64	7.46220547227	4.70061925629	Set(['P43146'])-->Set(['P15153', 'P60763', 'P63000'])
Pentose_phosphate_pathway.edg	2.4555651205	0.65	4.35454194027	3.30347445536	Set(['P37837'])-->Set(['P06744'])
Endogenous_cannabinoid_signaling.edg	1.09861228867	0.69	2.08752159339	1.43696759371	Set(['P21554'])-->Set(['P63096', 'P09471', 'P08754'])
DNA_replication.edg	9.96504024037	0.72	17.3588169664	11.2787639537	Set(['P68431', 'Q16695', 'Q6NXT2', 'Q71DI3', 'P84243'])-->Set(['P15927'])-->Set(['P68431', 'Q16695', 'Q6NXT2', 'Q71DI3', 'P84243'])
Pyridoxal_phosphate_salvage_pathway.edg	2.25356633128	0.73	4.20532528019	2.89858960769	Set(['O00764'])-->Set(['Q9NVS9'])-->Set(['O00764'])
Vitamin_B6_metabolism.edg	2.25356633128	0.73	4.20532528019	2.89858960769	Set(['O00764'])-->Set(['Q9NVS9'])-->Set(['O00764'])
Transcription_regulation_by_bZIP.edg	12.2826395222	0.74	33.9856507024	23.7230877231	Set(['A6NLC8', 'P32780', 'Q9Y6A4', 'O00268', 'P62875', 'P52655', 'P52657', 'Q13889', 'P29084', 'P52434', 'P61218', 'Q6P1X5', 'Q9HAW0', 'Q15572', 'P62380', 'Q9HBM6', 'Q92994', 'Q6SJ96', 'Q15544', 'Q15545', 'Q16514', 'Q9P2W1', 'P49848', 'Q16594', 'P29083', 'Q00403', 'P19388', 'P20226', 'Q92759', 'P19387', 'Q7Z7C8'])-->Set(['Q09472', 'O43889', 'P16220', 'Q03060', 'Q96BA8', 'Q92793', 'Q8TEY5', 'Q68CJ…
Adenine_and_hypoxanthine_salvage_pathway.edg	8.84581265382	0.74	15.5520529943	8.98215390181	Set(['P00491'])-->Set(['P00813'])-->Set(['P00491'])-->Set(['P00492', 'Q9NRG1'])
General_transcription_regulation.edg	7.67664970135	0.75	21.3620673112	14.6991505706	Set(['A6NLC8', 'P32780', 'Q9Y6A4', 'Q9HBM6', 'P52655', 'P52657', 'Q13889', 'P52434', 'P61218', 'Q6P1X5', 'Q9HAW0', 'Q15572', 'P62380', 'O00268', 'Q92994', 'Q15544', 'Q15545', 'Q16514', 'Q7Z7C8', 'P49848', 'Q16594', 'Q00403', 'P19388', 'Q92759', 'P19387', 'Q9P2W1'])-->Set(['P29083', 'P29084'])-->Set(['Q15544', 'Q15545', 'A6NLC8', 'Q6P1X5', 'Q16514', 'Q9P2W1', 'Q7Z7C8', 'Q9HBM6', 'Q9HAW0', 'Q15572'…
Glutamine_glutamate_conversion.edg	1.53413712196	0.75	3.81469785006	2.58653019584	Set(['P49448', 'P00367'])-->Set(['P15104'])
JAK_STAT_signaling_pathway.edg	8.04661641344	0.78	21.0032566505	13.8287256935	Set(['P42229', 'P51692', 'P40763', 'Q14765', 'P42224', 'P42226'])-->Set(['P52333', 'O60674', 'P23458'])-->Set(['P42229', 'P51692', 'P40763', 'Q14765', 'P42224', 'P42226'])
Serine_glycine_biosynthesis.edg	0.62860865942	0.82	1.94582236272	1.40046804186	Set(['P34896', 'P34897'])-->Set(['P78330'])
Apoptosis_signaling_pathway.edg	0.5753641449	0.9	4.10552426416	2.9536206868	Set(['Q13158', 'Q15628'])-->Set(['Q12933', 'Q15628', 'Q13546', 'P78560'])-->Set(['Q13158'])
Insulin_IGF_pathway-protein_kinase_B_signaling_cascade.edg	0.23556607132	0.94	3.0799293856	2.27576650417	Set(['O00443', 'P27986', 'P42338', 'P48736', 'P42336', 'O00750', 'Q92569', 'Q8NEB9', 'O00459', 'Q8WYR1', 'O00329'])-->Set(['P60484', 'P56180', 'O15357'])-->Set(['O00443', 'P27986', 'P42338', 'P48736', 'P42336', 'O00750', 'Q92569', 'Q8NEB9', 'O00459', 'Q8WYR1', 'O00329'])
Interferon_gamma_signaling_pathway.edg	1.4302984029	0.94	11.9202943933	7.19460269365	Set(['P42224'])-->Set(['O60674'])-->Set(['P01579', 'P42224', 'P23458', 'P15260', 'P38484'])
Axon_guidance_mediated_by_semaphorins.edg	2.91852455485	0.94	14.4220541035	11.4174682116	Set(['Q92854', 'P60763', 'O43157', 'P63000', 'P15153'])-->Set(['Q92854', 'Q92888', 'O43157'])-->Set(['P15153', 'P60763', 'P63000'])
Nicotinic_acetylcholone_receptor_signaling_pathway.edg	0.23556607132	0.96	3.50821732964	2.51795471133	Set(['P28329'])-->Set(['Q16572'])-->Set(['P22303', 'P06276'])-->Set(['P48029', 'Q8N4M1'])-->Set(['P28329'])
Acetate_utilization.edg	0.0	1.0	0.0	0.0
Carnitine_metabolism.edg	0.0	1.0	0.0	0.0
Peptidoglycan_biosynthesis.edg	0.0	1.0	0.0	0.0
Lysine_biosynthesis.edg	0.0	1.0	0.0	0.0
Interferon_gamma_signaling_pathway.edg.leg	0.0	1.0	0.0	0.0
5HT2_type_receptor_mediated_signaling_pathway.edg	0.0	1.0	0.0	0.0
Alanine_biosynthesis.edg	0.0	1.0	0.0	0.0
Endothelin_signaling_pathway.edg	0.0	1.0	0.0	0.0
p38_MAPK_pathway.edg	0.0	1.0	0.0	0.0
Hypoxia_response_via_HIF_activation.edg	0.0	1.0	0.0	0.0
2-arachidonoylglycerol_biosynthesis.edg	0.0	1.0	0.0	0.0
Chorismate_biosynthesis.edg	0.0	1.0	0.0	0.0
Anandamide_degradation.edg	0.0	1.0	0.0	0.0
Dopamine_receptor_mediated_signaling_pathway.edg	0.0	1.0	0.0	0.0
5-Hydroxytryptamine_biosynthesis.edg	0.0	1.0	0.0	0.0
Coenzyme_A_biosynthesis.edg	0.0	1.0	0.0	0.0
Ascorbate_degradation.edg	0.0	1.0	0.0	0.0
Threonine_biosynthesis.edg	0.0	1.0	0.0	0.0
Mannose_metabolism.edg	0.0	1.0	0.0	0.0
Purine_metabolsim.edg	0.0	1.0	0.0	0.0
Flavin_biosynthesis.edg	0.0	1.0	0.0	0.0
Succinate_to_proprionate_conversion.edg	0.0	1.0	0.0	0.0
Coenzyme_A_linked_carnitine_metabolism.edg	0.0	1.0	0.0	0.0
Gamma-aminobutyric_acid_synthesis.edg	0.0	1.0	0.0	0.0
FAS_signaling_pathway.edg	0.0	1.0	0.0	0.0
PRPP_biosynthesis.edg	0.0	1.0	0.0	0.0
Nicotine_degradation.edg	0.0	1.0	0.0	0.0
Cell_cycle.edg	0.0	1.0	0.0	0.0
Aminobutyrate_degradation.edg	0.0	1.0	0.0	0.0
TGF_beta_signaling_pathway.edg	0.0	1.0	0.0	0.0
Salvage_pyrimidine_deoxyribonucleotides.edg	0.0	1.0	0.0	0.0
Cholesterol_biosynthesis.edg	0.0	1.0	0.0	0.0
Histamine_synthesis.edg	0.0	1.0	0.0	0.0
Interferon_gamma_signaling_pathway.edg.exp	0.0	1.0	0.0	0.0
Phenylpropionate_degradation.edg	0.0	1.0	0.0	0.0
Vitamin_B6_biosynthesis.edg	0.0	1.0	0.0	0.0
Triacylglycerol_metabolism.edg	0.0	1.0	0.0	0.0
Glycolysis.edg	0.0	1.0	0.0	0.0
Vitamin_D_metabolism_and_pathway.edg	0.0	1.0	0.0	0.0
Histidine_biosynthesis.edg	0.0	1.0	0.0	0.0
Enkephalin_release.edg	0.0	1.0	0.0	0.0
Pantothenate_biosynthesis.edg	0.0	1.0	0.0	0.0
5HT3_type_receptor_mediated_signaling_pathway.edg	0.0	1.0	0.0	0.0
Notch_signaling_pathway.edg	0.0	1.0	0.0	0.0
Synaptic_vesicle_trafficking.edg	0.0	1.0	4.03597651122	2.98458647102
Histamine_H1_receptor_mediated_signaling_pathway.edg	0.0	1.0	0.0	0.0
Valine_biosynthesis.edg	0.0	1.0	0.0	0.0
Metabotropic_glutamate_receptor_group_II_pathway.edg	0.0	1.0	0.0	0.0
O-antigen_biosynthesis.edg	0.0	1.0	0.0	0.0
Tetrahydrofolate_biosynthesis.edg	0.0	1.0	0.0	0.0
Allantoin_degradation.edg	0.0	1.0	0.0	0.0
Formyltetrahydroformate_biosynthesis.edg	0.0	1.0	0.0	0.0
5HT1_type_receptor_mediated_signaling_pathway.edg	0.0	1.0	0.0	0.0
Biotin_biosynthesis.edg	0.0	1.0	0.0	0.0
Alpha_adrenergic_receptor_signaling_pathway.edg	0.0	1.0	0.0	0.0
Adrenaline_synthesis.edg	0.0	1.0	0.0	0.0
GABA-B_receptor_II_pathway.edg	0.0	1.0	0.0	0.0
Tryptophan_biosynthesis.edg	0.0	1.0	0.0	0.0
Proline_biosynthesis.edg	0.0	1.0	0.0	0.0
VEGF_signaling_pathway.edg	0.0	1.0	0.0	0.0
Anandamide_biosynthesis.edg	0.0	1.0	0.0	0.0
Thiamin_biosynthesis.edg	0.0	1.0	0.0	0.0
Isoleucine_biosynthesis.edg	0.0	1.0	0.0	0.0
ATP_synthesis.edg	0.0	1.0	0.0	0.0
Ornithine_degradation.edg	0.0	1.0	0.0	0.0
Angiogenesis.edg	0.0	1.0	0.0	0.0
Pyridoxal-5-phosphate_biosynthesis.edg	0.0	1.0	0.0	0.0
General_transcription_RNA_polymerase_I.edg	0.0	1.0	0.0	0.0
Hedgehog_signaling_pathway.edg	0.0	1.0	0.0	0.0
Histamine_H2_receptor_mediated_signaling_pathway.edg	0.0	1.0	0.0	0.0
Sulfate_assimilation.edg	0.0	1.0	0.0	0.0
Lipoate_biosynthesis.edg	0.0	1.0	0.0	0.0
Androgen_estrogen_progesterone_biosynthesis.edg	0.0	1.0	0.0	0.0
Phenylalanine_biosynthesis.edg	0.0	1.0	0.0	0.0
P53_pathway_feedback_loops_1.edg	0.0	1.0	0.0	0.0
Opioid_prodynorphin_pathway.edg	0.0	1.0	0.0	0.0
Cysteine_biosynthesis.edg	0.0	1.0	0.0	0.0
Phenylethylamine_degradation.edg	0.0	1.0	0.0	0.0
Tyrosine_biosynthesis.edg	0.0	1.0	0.0	0.0
Methylcitrate_cycle.edg	0.0	1.0	0.0	0.0
Oxidative_stress_response.edg	0.0	1.0	0.0	0.0
Bupropion_degradation.edg	0.0	1.0	0.0	0.0
Metabotropic_glutamate_receptor_group_I_pathway.edg	0.0	1.0	0.0	0.0
Methylmalonyl_pathway.edg	0.0	1.0	0.0	0.0
TCA_cycle.edg	0.0	1.0	0.0	0.0
Angiotensin_II-stimulated_signaling_through_G_proteins_and_beta-arrestin.edg	0.0	1.0	0.0	0.0
Thiamin_metabolism.edg	0.0	1.0	0.0	0.0
Methionine_biosynthesis.edg	0.0	1.0	0.0	0.0
Cobalamin_biosynthesis.edg	0.0	1.0	0.0	0.0
Phenylacetate_degradation.edg	0.0	1.0	0.0	0.0
Opioid_proopiomelanocortin_pathway.edg	0.0	1.0	0.0	0.0
Leucine_biosynthesis.edg	0.0	1.0	0.0	0.0
Opioid_Proenkephalin_pathway.edg	0.0	1.0	0.0	0.0
Alzheimer_disease_amyloid_secretase_pathway.edg	0.0	1.0	0.0	0.0
