# Supplementary material for: Differential Expression Analysis for Pathways
Source: PLoS Comput Biol. 2013 Mar 14;9(3):e1002967. doi: 10.1371/journal.pcbi.1002967 (PMC3597535; doi:10.1371/journal.pcbi.1002967)
Supplement: File S3 — Archive file of DEAP source code licensed under the GNU Lesser General Public License v3.0. (ZIP) [file pcbi.1002967.s010.zip]

Archive with 15 entries (13 files):
- distribution/DEAP/deapHelpers.pyc
- distribution/DEAP/pathwayStructures.pyc
- distribution/DEAP/pathwayStructures.py
- distribution/DEAP/license.txt
- distribution/DEAP/DEAP.py
- distribution/DEAP/deapHelpers.py
- distribution/DEAP/pstat.py
- distribution/DEAP/rotate.r
- distribution/DEAP/stats.py
- distribution/DEAP/pstat.pyc
- distribution/DEAP/stats.pyc
- distribution/README.txt~
- distribution/README.txt
- distribution/DEAP/
- distribution/
