# Supplementary material for: Differential Expression Analysis for Pathways
Source: PLoS Comput Biol. 2013 Mar 14;9(3):e1002967. doi: 10.1371/journal.pcbi.1002967 (PMC3597535; doi:10.1371/journal.pcbi.1002967)
Supplement: File S3 — Archive file of DEAP source code licensed under the GNU Lesser General Public License v3.0. (ZIP) [file pcbi.1002967.s010.zip › distribution/DEAP/pathwayStructures.py]

"""
This file is part of DEAP.

DEAP is free software: you can redistribute it and/or modify it under 
the terms of the GNU Lesser General Public License as published by
the Free Software Foundation, either version 3 of the License, or
(at your option) any later version.

DEAP is distributed in the hope that it will be useful,
but WITHOUT ANY WARRANTY; without even the implied warranty of
MERCHANTABILITY or FITNESS FOR A PARTICULAR PURPOSE.  See the
GNU Lesser General Public License for more details.

You should have received a copy of the GNU Lesser General Public License
along with DEAP.  If not, see <http://www.gnu.org/licenses/>.

This file was written by Winston Haynes. If you have any questions, 
please contact me at: winston.haynes@seattlechildresn.org
"""

class StatOutput:
	"""A class for holding the statistical output created by the DEAP algorithm
	"""
	def __init__(self, mean, stdev, curval, qval,pathSubset=''):
		self.mean=mean
		self.stdev=stdev
		self.curval=curval
		self.qval=qval
		self.pathSubset=pathSubset

class Edge:
	"""A class for representing edges between sets of reactants and products with a relationship between them
	"""
	def __init__(self, react, prod, typed):
		self.reactants=react
		self.products=prod
		self.typ=typed
	def __str__(self):
		return str(self.reactants)+str(self.products)+str(self.typ)
	def __eq__(self,other):
		return str(self)==str(other)
	def __ne__(self,other):
		return str(self)!=str(other)
	def __hash__(self):
		return hash(str(self))
