# Supplementary material for: Differential Expression Analysis for Pathways
Source: PLoS Comput Biol. 2013 Mar 14;9(3):e1002967. doi: 10.1371/journal.pcbi.1002967 (PMC3597535; doi:10.1371/journal.pcbi.1002967)
Supplement: File S3 — Archive file of DEAP source code licensed under the GNU Lesser General Public License v3.0. (ZIP) [file pcbi.1002967.s010.zip › distribution/README.txt]

"""
This file is part of DEAP.

DEAP is free software: you can redistribute it and/or modify it under 
the terms of the GNU Lesser General Public License as published by
the Free Software Foundation, either version 3 of the License, or
(at your option) any later version.

DEAP is distributed in the hope that it will be useful,
but WITHOUT ANY WARRANTY; without even the implied warranty of
MERCHANTABILITY or FITNESS FOR A PARTICULAR PURPOSE.  See the
GNU Lesser General Public License for more details.

You should have received a copy of the GNU Lesser General Public License
along with DEAP.  If not, see <http://www.gnu.org/licenses/>.

This file was written by Winston Haynes. If you have any questions, 
please contact me at: winston.haynes@seattlechildresn.org
"""

DEAP analysis
	The DEAP directory contains all scripts necessary to run a DEAP analysis. Run 'python DEAP.py' from the command line to get proper formatting. DEAP.py takes as input in *.edg files and expression data in *.tsv files, formatted as follows:
	*.edg: Used to represent pathways. A series of lines, where each line represents a single edge and is formatted as follows:
		[Tab delimited reactant names]::[Tab delimited product names]::[True/False- This relationship is cataltic]
		For example, a catalytic edge from P1 to P2 would be represented as 'P1::P2::True'
	*.tsv: Used to represent expression data. A series of lane where the first tab is the identifier of the product being expressed and all other tabs are expression values for that product. Data may be either paired or unpaired. For paired data, it is assumed that the file contains ratios. For unpaired data, it is assumed that the first half of the expression values are for one condition and the second half of the expression values represent the second condition.
		For example, if P1 had two paired samples with expression ratios of 1.3 and 1.5 it would be represented as 'P1\t1.2\t1.5'
		If P2 had two unpaired samples with expression values of 1.1 and 1.2 for condition A and 1.4 and 1.5 for condition B, then it would be represented as 'P2\t1.1\t1.2\t1.4\t1.5'

======================================
Rotation
	'DEAP/rotate.r' provides all scripts necessary to perform rotations. See 'DEAP/deapHelpers.py' for an implementation which calls the rotation usiny RPy2
