# Supplementary material for: Differential Expression Analysis for Pathways
Source: PLoS Comput Biol. 2013 Mar 14;9(3):e1002967. doi: 10.1371/journal.pcbi.1002967 (PMC3597535; doi:10.1371/journal.pcbi.1002967)
Supplement: Table S5 — p-values for Table 2 : Results from Interferon microarray data analysis using GSEA, SPIA, and DEAP. (XLS) [file pcbi.1002967.s015.xls]

## Sheet: S5
Pathway	GSEA	SPIA	DEAP
Interferon gamma signaling	0.14	--	0.05
JAK STAT signaling [42]	0.12	--	0
PDGF signalling [43]	0.97	--	0.02
Notch signalling [34]	0.12	--	0.04
Interleukin signalling [44]	0.85	--	0.05
General transcription regulation [45]	0.85	--	0.05
Beta1 adrenergic receptor signalling	0.18	--	0
Histamine H1 receptor mediated signalling [46]	0.06	--	0.95
Oxytocin receptor mediated signalling [47]	0.02	--	0.66
Thyrotropin releasing hormone receptor signalling [48]	0.02	--	0.1
Integrin signalling [49]	0.02	--	0.17
Arginine biosynthesis [50]	0.04	--	0.19
Parkinson disease	0.04	--	0.47
