# Supplementary material for: Differential Expression Analysis for Pathways
Source: PLoS Comput Biol. 2013 Mar 14;9(3):e1002967. doi: 10.1371/journal.pcbi.1002967 (PMC3597535; doi:10.1371/journal.pcbi.1002967)
Supplement: Table S6 — p-values for Table 3 : Results from the COPD proteomics data analysis using GSEA, SPIA, and DEAP. (XLS) [file pcbi.1002967.s016.xls]

## Sheet: S6
Pathway	GSEA	SPIA	DEAP
Integrin signalling [51]	0.65	0.04	0
Interleukin signalling [52]	0.75	--	0.05
Inflammation mediated by chemokine and cytokine signalling [35]	0.24	--	0.1
Heme biosynthesis [53]	0.06	--	0.07
Ras pathway [54]	0.48	--	0.08
Plasminogen activating cascade [55]	0.51	--	0.07
De novo purine biosynthesis [56]	0.38	--	0.07
Ubiquitin proteasome [57]	0.4	--	0.07
Heterotrimeric G protein signalling, rod outer segment	0.83	--	0.09
PDGF signalling	0.36	--	0.1
De novo pyrimidine ribonucleotide biosynthesis*	0.45	--	0.1
De novo pyrimidine deoxyribonucleotide biosynthesis*	0.18	--	0.1
Muscarinic acetylcholine receptor signalling [58]	0.02	--	0.19
Nicotonic acetylcholone receptor signalling [59]	0.04	--	0.96
Blood coagulation [60]	0.08	--	0.26
DNA replication	0.02	--	0.72
Circadian clock system	0.04	0.83	0.52
Asparagine and aspartate biosynthesis	0.08	--	0.43
Salvage pyrimidine ribonucleotides*	0.08	--	0.38
Arginine biosynthesis*	0.1	--	0.34
